# Supplementary material for: A comparative study of small RNAs in Toxoplasma gondii of distinct genotypes
Source: Parasit Vectors. 2012 Sep 3;5:186. doi: 10.1186/1756-3305-5-186 (PMC3453492; doi:10.1186/1756-3305-5-186)
Supplement: Additonal file 8 — Table S6. Comparative analysis of the expression of novel miRNAs in the two libraries analyzed by software IDEG6 and Edger respectively. [file 1756-3305-5-186-S8.xls]

## Sheet: Exp
Additional file 8: Table S6. Comparative analysis of the expression of novel miRNAs in the two libraries by IDEG6 and edgeR.
microRNA	ME49-Counts	RH-Counts	P-Value(IDEG6)	P-Value(edgeR)
tgo-Novel-10	0	67	0	1.65436e-24
tgo-Novel-11	0	6	0.000596	0.015625
tgo-Novel-12	37491	351	0	0
tgo-Novel-13	0	24	0	3.72529e-09
tgo-Novel-1-3p	2684	29749	0	0
tgo-Novel-14	211	981	0	1.27477e-251
tgo-Novel-15	210	4	0	4.58456e-32
tgo-Novel-1-5p	37698	8456	0	0
tgo-Novel-16	5	0	0.110662	0.125
tgo-Novel-17	29	0	0.000122	5.72205e-06
tgo-Novel-18	40	3	0.000207	6.96017e-05
tgo-Novel-19	2	5	0.034882	0.125
tgo-Novel-20	0	5	0.001722	0.03125
tgo-Novel-21	9	0	0.032337	0.015625
tgo-Novel-22	6	0	0.080554	0.0625
tgo-Novel-23	0	7	0.000208	0.00390625
tgo-Novel-24	0	5	0.001722	0.03125
tgo-Novel-25	277	147	0.68188	0.842095
tgo-Novel-2	0	49	0	6.93889e-18
tgo-Novel-26	71	0	0	4.29018e-13
tgo-Novel-27	0	6	0.000596	0.015625
tgo-Novel-28-3p	5	0	0.110662	0.125
tgo-Novel-28-5p	2	1	0.988444	0.90655
tgo-Novel-29	0	37	0	1.13687e-13
tgo-Novel-30	6	0	0.080554	0.0625
tgo-Novel-31	0	7	0.000208	0.00390625
tgo-Novel-32	0	12	1e-06	0.00012207
tgo-Novel-33	0	8	7.3e-05	0.00195313
tgo-Novel-3-3p	0	3	0.015188	0.125
tgo-Novel-34-3p	0	2	0.047441	0.25
tgo-Novel-34-5p	0	12	1e-06	0.00012207
tgo-Novel-35	675	188	0	5.70585e-15
tgo-Novel-3-5p	0	5	0.001722	0.03125
tgo-Novel-36	0	7	0.000208	0.00390625
tgo-Novel-37	0	7	0.000208	0.00390625
tgo-Novel-38	1	19	0	1.19209e-07
tgo-Novel-39	0	7	0.000208	0.00390625
tgo-Novel-40	24260	2	0	0
tgo-Novel-41	18057	786	0	0
tgo-Novel-42	0	4	0.005056	0.0625
tgo-Novel-43	103	21	7.6e-05	3.29681e-05
tgo-Novel-4	0	29	0	5.82077e-11
tgo-Novel-44	0	12	1e-06	0.00012207
tgo-Novel-45-3p	1	4	0.028638	0.0625
tgo-Novel-45-5p	0	3	0.015188	0.125
tgo-Novel-46	0	8	7.3e-05	0.00195313
tgo-Novel-47-3p	0	3	0.015188	0.125
tgo-Novel-47-5p	0	28	0	1.16415e-10
tgo-Novel-48	1	8	0.000465	0.00195313
tgo-Novel-49	5	0	0.110662	0.125
tgo-Novel-50	6	3	0.979986	1
tgo-Novel-51	0	21	0	5.96046e-08
tgo-Novel-52	7	0	0.059094	0.0625
tgo-Novel-53	3	144	0	1.67048e-52
tgo-Novel-54	0	8	7.3e-05	0.00195313
tgo-Novel-55	18	0	0.002472	0.000976563
tgo-Novel-5	1	5	0.010169	0.03125
tgo-Novel-56	0	8	7.3e-05	0.00195313
tgo-Novel-57	112	7	0	4.82542e-13
tgo-Novel-6	0	19	0	4.76837e-07
tgo-Novel-7	0	6	0.000596	0.015625
tgo-Novel-8	0	10	9e-06	0.000488281
tgo-Novel-9	0	14	0	3.05176e-05
